# Supplementary material for: A Novel Approach to Solve the “Missing Marker Problem” in Marker-Based Motion Analysis That Exploits the Segment Coordination Patterns in Multi-Limb Motion Data
Source: PLoS One. 2013 Oct 30;8(10):e78689. doi: 10.1371/journal.pone.0078689 (PMC3813748; doi:10.1371/journal.pone.0078689)
Supplement: Dataset S1 — This.zip-file contains two Matlab scripts (.m-files) and two datasets (.mat files). The file “PredictMissingMarkers.m” is an implementation of the algorithm described in the current paper. The file “Script_to_test_PredictMissingMarkers.m” is a script that allows an assessment of the proposed algorithm by (i) reading in test data, (ii) creating gaps in the test data, (iii) filling the gaps by calling the function “PredictMissingMarkers”, and (iv) comparing the reconstructed marker trajectories with the original trajectories. Two datasets are provided as test data: “OneLegBalancing_18seconds_noGaps.mat” and “Walking_20steps_noGaps.mat”. (ZIP) [file pone.0078689.s001.zip]

Archive with 4 entries (4 files):
- OneLegBalancing_18seconds_noGaps.mat
- PredictMissingMarkers.m
- Script_to_test_PredictMissingMarkers.m
- Walking_20Steps_noGaps.mat
