# Supplementary material for: A Novel Approach to Solve the “Missing Marker Problem” in Marker-Based Motion Analysis That Exploits the Segment Coordination Patterns in Multi-Limb Motion Data
Source: PLoS One. 2013 Oct 30;8(10):e78689. doi: 10.1371/journal.pone.0078689 (PMC3813748; doi:10.1371/journal.pone.0078689)
Supplement: Dataset S1 — This.zip-file contains two Matlab scripts (.m-files) and two datasets (.mat files). The file “PredictMissingMarkers.m” is an implementation of the algorithm described in the current paper. The file “Script_to_test_PredictMissingMarkers.m” is a script that allows an assessment of the proposed algorithm by (i) reading in test data, (ii) creating gaps in the test data, (iii) filling the gaps by calling the function “PredictMissingMarkers”, and (iv) comparing the reconstructed marker trajectories with the original trajectories. Two datasets are provided as test data: “OneLegBalancing_18seconds_noGaps.mat” and “Walking_20steps_noGaps.mat”. (ZIP) [file pone.0078689.s001.zip › PredictMissingMarkers.m]

function [ ReconstructedFullDataSet ] = ...
    PredictMissingMarkers( Data_gaps, nearNeighbours,... 
                                      secondaryNeighbours,...
                                      weights_nearNeighbours,...
                                      weights_secondaryNeighbours)
% PredictMissingMarkers 
% searches for gaps ("NaN") in the marker coordinates and fills these gaps 
% using the natural correlation structure in the marker coordinates.
%
% Input:
% Data_gaps: matrix with marker data organized in the form
%            [ x1(t1), y1(t1), z1, x2, y2, z2, x3, ..., zn(t1)
%              x1(t2), y1(t2), ...
%               ...                                     ...
%              x1(tm), y1(tm), ...                    , zn(tm)]
% nearNeighbors, secondaryNeighbours: if it is known which markers have 
%            gaps, then neighbouring markers can be pointed out to 
%            improve the prediction (see paper)
% weights_nearNeighbours, weights_secondaryNeighbours: the weights on
%            neighbouring markers can be modified manually (see paper). 
%            The recommended default values are 10 and 5 for near and 
%            secondary neighbours, respectively.  
%
%  
% Output:
% ReconstructedFullDataSet: Matrix in the same form as the input matrix
%                           with columns that had gaps replaced by a 
%                           reconstructed marker trajectory 
%
% Limitations: There are types of motion analysis data where this code 
%              should not be used and there are a number of additional 
%              limitations. 
%              Please find more information in the paper. 
%
% 

% (c) Peter Federolf, 2013, version 2.0, all rights reserved. 
% If you use this code for research - in the current or in a modified 
% version - then please cite the corresponding paper: 
% Federolf P.: A novel approach to solve the �missing marker problem� 
% in marker-based motion analysis that exploits the segment coordination 
% patterns in multi-limb motion data. Plos One. (submitted 2013)

%% Variable Definitions

columns = size(Data_gaps,2);
frames  = size(Data_gaps,1);

define_weights = ones(1,columns/3);

if nargin==1
elseif nargin==2
    for i = 1:size(nearNeighbours,2)
        define_weights(nearNeighbours(i))= 10;
    end
    % if weight inputs are empty, then set to default
    
elseif nargin==3
    for i = 1:size(nearNeighbours,2)
        define_weights(nearNeighbours(i))= 10;
    end
    for i = 1:size(secondaryNeighbours,2)
        define_weights(secondaryNeighbours(i))= 5;
    end
    % if weight inputs are empty, then set to default
    
elseif nargin==4
    for i = 1:size(nearNeighbours,2)
        define_weights(nearNeighbours(i))= weights_nearNeighbours;
    end
    for i = 1:size(secondaryNeighbours,2)
        define_weights(secondaryNeighbours(i))= 5;
    end
elseif nargin==5
    for i = 1:size(nearNeighbours,2)
        define_weights(nearNeighbours(i))= weights_nearNeighbours;
    end
    for i = 1:size(secondaryNeighbours,2)
        define_weights(secondaryNeighbours(i))= weights_secondaryNeighbours;
    end
end


%% Step 1: Detect which columns have gaps and where
columns_with_gaps = find(any(isnan(Data_gaps),1));
frames_with_gaps = find(any(isnan(Data_gaps),2));
  
 
%% Step 2: center the data by subtracting a mean trajectory,
%          then define the matices needed for the prediction

Data_without_compromized_markers = Data_gaps;
Data_without_compromized_markers(:,columns_with_gaps)=[];

mean_trajectory.x = ...
    mean(Data_without_compromized_markers(:,...
                            1:3:columns-size(columns_with_gaps,2) ),2);
mean_trajectory.y = ...
    mean(Data_without_compromized_markers(:,...
                            2:3:columns-size(columns_with_gaps,2) ),2);
mean_trajectory.z = ...
    mean(Data_without_compromized_markers(:,...
                            3:3:columns-size(columns_with_gaps,2) ),2);

Data_centered(:,1:3:columns) = ...
    Data_gaps(:,1:3:columns)-...
        repmat(mean_trajectory.x,1,columns/3);   
Data_centered(:,2:3:columns) = ...
    Data_gaps(:,2:3:columns)-...
        repmat(mean_trajectory.y,1,columns/3); 
Data_centered(:,3:3:columns) = ...
    Data_gaps(:,3:3:columns)-...
        repmat(mean_trajectory.z,1,columns/3);  


M__ = Data_centered;

M__zeros = M__;
M__zeros(:,columns_with_gaps)=0;

N__no_gaps = Data_centered( ~any(isnan(M__),2),:);

N__zeros = N__no_gaps; 
N__zeros(:,columns_with_gaps) = 0;


%% Step 3: normalization: 
%          all markers are treated as if they carry the same
%          amount of information: normalization to unit variance.
%          Then markers are multiplied with a weight vector that may
%          emphasise adjacent markers for higher precision.


mean_N__no_gaps    = mean(N__no_gaps,1);
mean_N__zeros = mean(N__zeros,1);
stdev_N__no_gaps   = std(N__no_gaps,1,1);


M__zeros = (M__zeros - repmat(mean_N__zeros,size(M__zeros,1),1))./...
                       repmat(stdev_N__no_gaps,size(M__zeros,1),1).*...
                       repmat(reshape([1 1 1]'*define_weights,1,[]),...
                               size(M__zeros ,1),1);

N__no_gaps =(N__no_gaps-repmat(mean_N__no_gaps,size(N__no_gaps ,1),1))./...
                        repmat(stdev_N__no_gaps,size(N__no_gaps ,1),1).*...
                        repmat(reshape([1 1 1]'*define_weights,1,[]),...
                                       size(N__no_gaps ,1),1);

N__zeros = (N__zeros - repmat(mean_N__zeros,size(N__zeros ,1),1))./...
                       repmat(stdev_N__no_gaps,size(N__no_gaps ,1),1).*...
                       repmat(reshape([1 1 1]'*define_weights,1,[]),...
                                       size(N__no_gaps ,1),1);


%% Step 4: Perform a PCA on the incomplete and full Markersets

function PCA_result = PCA( Data )

n_eig = min(40,size(Data,2)-3);
opts.v0 = ones(size(Data,2),1);

% compute covariance matrix on time series
% c = cov(Data,1);
c = Data'*Data / size(Data,1);

%Eigenvalue decomposition
[v,EV] = eigs(c,n_eig,'lm',opts );

% build the output structure
PCA_result.Eigenvectors = v;
%PCA_result.Eigenvalues = diag(EV);
end

PCA__no_gaps = PCA(N__no_gaps);
PC_vectors__no_gaps = PCA__no_gaps.Eigenvectors;

PCA__zeros = PCA(N__zeros);
PC_vectors__zeros = PCA__zeros.Eigenvectors;

 
%% Step 5: Calculate Transformation Matrix for Principal Movements
%          Transform Data first into incomplete-, then into full-PC basis
%          system.

T__ = PC_vectors__no_gaps' * PC_vectors__zeros;
       

ReconstructedData = M__zeros*PC_vectors__zeros*T__*PC_vectors__no_gaps';
    % Equation 1 in the paper


%% Step 6: Reverse normalization

ReconstructedData = repmat(mean_N__no_gaps,frames,1)+ReconstructedData.*...
    repmat(stdev_N__no_gaps,size(ReconstructedData ,1),1)./...
    repmat(reshape([1 1 1]'*define_weights,1,[]),...
                               size(M__zeros ,1),1);


%% Step 7: Add mean trajectory subtracted in step 2 to obtain original  
%          dataset + missing marker

ReconstructedData(:,1:3:columns) = ...
    ReconstructedData(:,1:3:columns) + ...
    repmat(mean_trajectory.x,1,columns/3);
ReconstructedData(:,2:3:columns) = ...
    ReconstructedData(:,2:3:columns) + ...
    repmat(mean_trajectory.y,1,columns/3);
ReconstructedData(:,3:3:columns) = ...
    ReconstructedData(:,3:3:columns) + ...
    repmat(mean_trajectory.z,1,columns/3);


%% Prepare Output
%
ReconstructedFullDataSet = Data_gaps;
for j = columns_with_gaps   
    ReconstructedFullDataSet(:,j) = ReconstructedData(:,j);
    
end


end  % function
