# Supplementary material for: A Novel Approach to Solve the “Missing Marker Problem” in Marker-Based Motion Analysis That Exploits the Segment Coordination Patterns in Multi-Limb Motion Data
Source: PLoS One. 2013 Oct 30;8(10):e78689. doi: 10.1371/journal.pone.0078689 (PMC3813748; doi:10.1371/journal.pone.0078689)
Supplement: Dataset S1 — This.zip-file contains two Matlab scripts (.m-files) and two datasets (.mat files). The file “PredictMissingMarkers.m” is an implementation of the algorithm described in the current paper. The file “Script_to_test_PredictMissingMarkers.m” is a script that allows an assessment of the proposed algorithm by (i) reading in test data, (ii) creating gaps in the test data, (iii) filling the gaps by calling the function “PredictMissingMarkers”, and (iv) comparing the reconstructed marker trajectories with the original trajectories. Two datasets are provided as test data: “OneLegBalancing_18seconds_noGaps.mat” and “Walking_20steps_noGaps.mat”. (ZIP) [file pone.0078689.s001.zip › Script_to_test_PredictMissingMarkers.m]

%
% This code was developed to test the PredictMissingMarker function which
% is described in a paper submitted to PlosOne. 
% The script reads in samples data, creates a gap in this data for a 
% specified marker with a specified length, calls the function 
% PredictMissingMarkers and compares the reconstruction result with the 
% original marker trajectory.

% (c) Peter Federolf, 2013. All rights reserved. 

% Please cite the corresponding paper if you use this script or the gap 
% filling algorithm in your research: 
% Federolf P.: A novel approach to solve the �missing marker problem� 
% in marker-based motion analysis that exploits the segment coordination 
% patterns in multi-limb motion data. Plos One. (submitted 2013)


clear;
close all;

%% Read in Data

if 1  %select either Walking or Balancing
load Walking_20Steps_noGaps;
% Read in walking data
% creataes a variable "Data" of 4300x111 containing the gait kinematics 
else
load OneLegBalancing_18seconds_noGaps;
% read in balancing data
% creataes a variable "Data" of 4300x111 containing the balance kinematics 
end

% This is the marker setup:
Marker_name{1} = 'LTOE';
Marker_name{2} = 'LANK';
Marker_name{3} = 'LHEE';
Marker_name{4} = 'LTIB';
Marker_name{5} = 'LKNE';
Marker_name{6} = 'LTHI';
Marker_name{7} = 'RTOE';
Marker_name{8} = 'RANK';
Marker_name{9} = 'RHEE';
Marker_name{10} = 'RTIB';
Marker_name{11} = 'RKNE';
Marker_name{12} = 'RTHI';
Marker_name{13} = 'RASIS';
Marker_name{14} = 'LASIS';
Marker_name{15} = 'RPSI';
Marker_name{16} = 'LPSI';
Marker_name{17} = 'STRN';
Marker_name{18} = 'CLAV';
Marker_name{19} = 'C7';
Marker_name{20} = 'T10';
Marker_name{21} = 'RBAK';
Marker_name{22} = 'RSHO';
Marker_name{23} = 'RUPA';
Marker_name{24} = 'RELB';
Marker_name{25} = 'RFRA';
Marker_name{26} = 'RWRA';
Marker_name{27} = 'RWRB';
Marker_name{28} = 'LSHO';
Marker_name{29} = 'LUPA';
Marker_name{30} = 'LELB';
Marker_name{31} = 'LFRA';
Marker_name{32} = 'LWRA';
Marker_name{33} = 'LWRB';
Marker_name{34} = 'LFHD';
Marker_name{35} = 'RFHD';
Marker_name{36} = 'LBHD';
Marker_name{37} = 'RBHD';


%
%% Create a test matrix by deleting a selected marker:

% select which marker should be deleted:
deleteMarker = [5];        % e.g. [34]; %= LFHEAD

%define the Neighbours of the deleted marker:
% Attention! mistakes here (e.g. acidentally selecting a marker on the 
% contra-lateral limb) lead to very bad results! 
nearNeighbours = [4,6];        % e.g. [35,36,37];
secondaryNeighbours = [2,14];   % can be empty

% define weights for the neighbouring markers
weights_nearNeighbours = 10;      % 10 usually gives good results
weights_secondaryNeighbours = 5;  %  5 usually gives good results


%choose for how many frames the marker should be available: 
N_frames_without_gaps = 2150;     %  430 -->  2 steps of 20 available
                                  % 2150 --> 10 steps of 20 available 
                                  % 3870 --> 18 steps of 20 available

            
% create Matric with gaps: 
% Note: in this version the gaps are always created at the end of the 
%       column. However, PredictMissingMarkers can handle gaps anywhere
%       in the file.

Data_gaps = Data;

Deleted = NaN(size(Data_gaps,1)-N_frames_without_gaps,3);
% Note: Some 

for i=deleteMarker
    Data_gaps(size(Data_gaps,1)-size(Deleted,1)+1:size(Data_gaps,1),...
              i*3-2:i*3) = Deleted;
end


%% Call PredictMissingMarkers
%tic

ReconstructedFullDataSet = ...
    PredictMissingMarkers(Data_gaps,nearNeighbours,secondaryNeighbours,...
                          weights_nearNeighbours,...
                          weights_secondaryNeighbours);

%toc                     
%% Analyse the accuracy of the reconstruction
% 
for i=deleteMarker

Difference_X{i} = ...
    Data(size(Data,1)-size(Deleted,1)+1:size(Data,1),i*3-2)-...
    ReconstructedFullDataSet(...
         size(Data,1)-size(Deleted,1)+1:size(Data,1),i*3-2);
Difference_Y{i} = ...
    Data(size(Data,1)-size(Deleted,1)+1:size(Data,1),i*3-1)-...
    ReconstructedFullDataSet(...
         size(Data,1)-size(Deleted,1)+1:size(Data,1),i*3-1);
Difference_Z{i} = ...
    Data(size(Data,1)-size(Deleted,1)+1:size(Data,1),i*3)-...
    ReconstructedFullDataSet(...
         size(Data,1)-size(Deleted,1)+1:size(Data,1),i*3);    
    
ROM_X = max(Data(:,i*3-2))-min(Data(:,i*3-2));
ROM_Y = max(Data(:,i*3-1))-min(Data(:,i*3-1));
ROM_Z = max(Data(:,i*3))  -min(Data(:,i*3));

maxDifference_X{i} = round( max( abs( Difference_X{i} )));
maxDifference_Y{i} = round( max( abs( Difference_Y{i} )));
maxDifference_Z{i} = round( max( abs( Difference_Z{i} )));

meanDifference_X{i} = round( mean( abs( Difference_X{i} )));
meanDifference_Y{i} = round( mean( abs( Difference_Y{i} ))); 
meanDifference_Z{i} = round( mean( abs( Difference_Z{i} ))); 

disp(['Marker ',num2str(i),'  ',Marker_name{i}])
disp(['Mean absolute difference X = ',num2str(meanDifference_X{i}),...
           ' mm  ',num2str(round(meanDifference_X{i}/ROM_X*100)),...
           '% of ROM'])
disp(['Mean absolute difference Y = ',num2str(meanDifference_Y{i}),...
           ' mm  ',num2str(round(meanDifference_Y{i}/ROM_Y*100)),...
           '% of ROM'])
disp(['Mean absolute difference Z = ',num2str(meanDifference_Z{i}),...
           ' mm  ',num2str(round(meanDifference_Z{i}/ROM_Z*100)),...
           '% of ROM'])
disp(['Maximum absolute difference X = ',num2str(maxDifference_X{i}),...
           ' mm  ',num2str(round(maxDifference_X{i}/ROM_X*100)),...
           '% of ROM'])
disp(['Maximum absolute difference Y = ',num2str(maxDifference_Y{i}),...
           ' mm  ',num2str(round(maxDifference_Y{i}/ROM_Y*100)),...
           '% of ROM'])
disp(['Maximum absolute difference Z = ',num2str(maxDifference_Z{i}),...
           ' mm  ',num2str(round(maxDifference_Z{i}/ROM_Z*100)),...
           '% of ROM'])
disp(' ')

end


if 1  % create graph
h03 = figure;
subplot(3,1,1)
plot(Data(:,(deleteMarker)*3-2),'b','LineWidth',2)
hold on
plot(Data_gaps(:,(deleteMarker)*3-2),'k','LineWidth',2)
plot(ReconstructedFullDataSet(:,(deleteMarker)*3-2),'r','LineWidth',2)
box off
ylabel('X [mm]','FontSize',14,'FontWeight','bold')
title('Reconstructed: red;   Input trajectory: black;   Reference: blue'...
    ,'FontSize',14,'FontWeight','bold')

subplot(3,1,2)
plot(Data(:,(deleteMarker)*3-1),'b','LineWidth',2)
hold on
box off
plot(Data_gaps(:,(deleteMarker)*3-1),'k','LineWidth',2)
plot(ReconstructedFullDataSet(:,(deleteMarker)*3-1),'r','LineWidth',2)
ylabel('Y [mm]','FontSize',14,'FontWeight','bold')

subplot(3,1,3)
plot(Data(:,(deleteMarker)*3),'b','LineWidth',2)
hold on
box off
plot(Data_gaps(:,(deleteMarker)*3),'k','LineWidth',2)
plot(ReconstructedFullDataSet(:,(deleteMarker)*3),'r','LineWidth',2)
ylabel('Z [mm]','FontSize',14,'FontWeight','bold')
xlabel('frame number','FontSize',14,'FontWeight','bold')
end
